# Supplementary material for: Non-canonical NF-κB signaling limits the tolerogenic β-catenin-Raldh2 axis in gut dendritic cells to exacerbate intestinal pathologies
Source: EMBO J. 2024 Jul 25;43(18):3895–915. doi: 10.1038/s44318-024-00182-6 (PMC11405688; doi:10.1038/s44318-024-00182-6)
Supplement: Supplementary file 3 — Source data Fig. 1 [file 44318_2024_182_MOESM3_ESM.zip]

Archive with 15 entries (14 files):
- EMBOJ-2024-117451R1_SourceDataFor Figure 1/Figure 1B.xlsx
- EMBOJ-2024-117451R1_SourceDataFor Figure 1/Figure 1C.xlsx
- EMBOJ-2024-117451R1_SourceDataFor Figure 1/Figure 1D.xlsx
- EMBOJ-2024-117451R1_SourceDataFor Figure 1/Figure 1E.xlsx
- EMBOJ-2024-117451R1_SourceDataFor Figure 1/Figure 1F.xlsx
- EMBOJ-2024-117451R1_SourceDataFor Figure 1/Figure 1G.xlsx
- EMBOJ-2024-117451R1_SourceDataFor Figure 1/Figure 1H.xlsx
- EMBOJ-2024-117451R1_SourceDataFor Figure 1/Figure 1I/
- EMBOJ-2024-117451R1_SourceDataFor Figure 1/Figure 1I/Control.tif
- EMBOJ-2024-117451R1_SourceDataFor Figure 1/Figure 1I/Control+DSS.tif
- EMBOJ-2024-117451R1_SourceDataFor Figure 1/Figure 1I/KO.tif
- EMBOJ-2024-117451R1_SourceDataFor Figure 1/Figure 1I/KO+DSS.tif
- EMBOJ-2024-117451R1_SourceDataFor Figure 1/Figure 1J.xlsx
- EMBOJ-2024-117451R1_SourceDataFor Figure 1/Figure 1K.xlsx
- EMBOJ-2024-117451R1_SourceDataFor Figure 1/Figure 1L.xlsx
