# Supplementary material for: Non-canonical NF-κB signaling limits the tolerogenic β-catenin-Raldh2 axis in gut dendritic cells to exacerbate intestinal pathologies
Source: EMBO J. 2024 Jul 25;43(18):3895–915. doi: 10.1038/s44318-024-00182-6 (PMC11405688; doi:10.1038/s44318-024-00182-6)
Supplement: Supplementary file 3 — Source data Fig. 1 [file 44318_2024_182_MOESM3_ESM.zip › EMBOJ-2024-117451R1_SourceDataFor Figure 1/Figure 1B.xlsx]

## Sheet: 1B
Gene	Cluster	avg.exp	percent.exp
Relb	Macrophage	0.363858	10.7794
Nfkb2	Macrophage	0.65642	17.1384
Relb	Dendritic cell	1.04964	19.7022
Nfkb2	Dendritic cell	0.922361	23.3677
