# Supplementary material for: Non-canonical NF-κB signaling limits the tolerogenic β-catenin-Raldh2 axis in gut dendritic cells to exacerbate intestinal pathologies
Source: EMBO J. 2024 Jul 25;43(18):3895–915. doi: 10.1038/s44318-024-00182-6 (PMC11405688; doi:10.1038/s44318-024-00182-6)
Supplement: Supplementary file 3 — Source data Fig. 1 [file 44318_2024_182_MOESM3_ESM.zip › EMBOJ-2024-117451R1_SourceDataFor Figure 1/Figure 1C.xlsx]

## Sheet: 1C
Gene	Day	avg.exp	percent.exp	avg.exp.scaled
Relb	Day0	0.493608	10.6667	-1.15356
Nfkb2	Day0	0.640835	17.3333	-0.592569
Relb	Day03	0.995358	22.3684	0.621179
Nfkb2	Day03	0.647849	24.1228	-0.561996
Relb	Day06	0.966651	20.2817	0.532383
Nfkb2	Day06	1.09372	24.507	1.15457
