# Supplementary material for: Non-canonical NF-κB signaling limits the tolerogenic β-catenin-Raldh2 axis in gut dendritic cells to exacerbate intestinal pathologies
Source: EMBO J. 2024 Jul 25;43(18):3895–915. doi: 10.1038/s44318-024-00182-6 (PMC11405688; doi:10.1038/s44318-024-00182-6)
Supplement: Supplementary file 3 — Source data Fig. 1 [file 44318_2024_182_MOESM3_ESM.zip › EMBOJ-2024-117451R1_SourceDataFor Figure 1/Figure 1D.xlsx]

## Sheet: 1D
Gene	Day	avg.exp	percent.exp	avg.exp.scaled
Fgr	Day0	0.743909	21.3333	-0.920614
Top1	Day0	1.66043	38.6667	0.957145
Crk	Day0	0.645659	16	-0.495081
Gpd2	Day0	0.35332	12	-0.693518
Cript	Day0	0.619715	17.3333	-1.15464
Fgr	Day03	1.17942	35.9649	-0.143309
Top1	Day03	1.38186	43.4211	0.0808063
Crk	Day03	0.751389	26.7544	1.15096
Gpd2	Day03	0.410563	16.6667	-0.452788
Cript	Day03	1.00062	37.2807	0.58782
Fgr	Day06	2.08112	43.9437	1.06392
Top1	Day06	1.0682	31.831	-1.03795
Crk	Day06	0.635679	21.1268	-0.655882
Gpd2	Day06	0.857413	24.2254	1.14631
Cript	Day06	0.995534	29.2958	0.566816
