# Supplementary material for: Non-canonical NF-κB signaling limits the tolerogenic β-catenin-Raldh2 axis in gut dendritic cells to exacerbate intestinal pathologies
Source: EMBO J. 2024 Jul 25;43(18):3895–915. doi: 10.1038/s44318-024-00182-6 (PMC11405688; doi:10.1038/s44318-024-00182-6)
Supplement: Supplementary file 3 — Source data Fig. 1 [file 44318_2024_182_MOESM3_ESM.zip › EMBOJ-2024-117451R1_SourceDataFor Figure 1/Figure 1E.xlsx]

## Sheet: 1E
p100/p52 ratios
	set1	set2	set3	set4
DSS	(-)	(+)	(-) with LTbR-Ig	(+)with LTbR-Ig
	1.06581	2.00081	0.798611	0.671429
	1.48086	2.18846	0.819876	0.752174
	1.36101	2.37954	0.68323	0.885714
	0.593339	1.89344
	0.702237	1.44527
	0.527676	1.57241
Average	0.955157	1.91332	0.767239	0.769772
SEM	0.166428	0.145649	0.0424507	0.0624814
p-value	Set1 vs Set2	0.0014
	Set2 vs Set4	0.0011
