# Supplementary material for: Non-canonical NF-κB signaling limits the tolerogenic β-catenin-Raldh2 axis in gut dendritic cells to exacerbate intestinal pathologies
Source: EMBO J. 2024 Jul 25;43(18):3895–915. doi: 10.1038/s44318-024-00182-6 (PMC11405688; doi:10.1038/s44318-024-00182-6)
Supplement: Supplementary file 3 — Source data Fig. 1 [file 44318_2024_182_MOESM3_ESM.zip › EMBOJ-2024-117451R1_SourceDataFor Figure 1/Figure 1F.xlsx]

## Sheet: 1F
		Control (Day 0)		DSS-treated (Day 3,6,9,12,15)
Gene	Cluster	percent.exp	scaled.avg.exp	percent.exp	scaled.avg.exp
Ltb	Epithelial cell	0.293255	-0.654641	0.53286	-0.663591
Csf2	Epithelial cell	0	-0.408248	0.17762	-0.317618
Ltbr	Epithelial cell	25.2199	0.497654	38.1883	0.409937
Csf2ra	Epithelial cell	7.03812	-0.547362	6.39432	-0.46441
Ltb	B cell	16	1.45012	21.3889	1.38547
Csf2	B cell	0	-0.408248	0	-0.43583
Ltbr	B cell	0	-1.27668	0	-1.15462
Csf2ra	B cell	2	-0.354495	0.833333	-0.502273
Ltb	Enteroendocrine	0	-0.66245	0	-0.66794
Csf2	Enteroendocrine	0	-0.408248	0	-0.43583
Ltbr	Enteroendocrine	20.6897	0.932041	19.7368	0.167964
Csf2ra	Enteroendocrine	6.89655	0.442324	10.5263	-0.0157812
Ltb	MNPs	0.949367	-0.586986	1.14548	-0.582949
Csf2	MNPs	0	-0.408248	0	-0.43583
Ltbr	MNPs	9.81013	0.0874163	12.9057	0.237348
Csf2ra	MNPs	27.5316	1.84085	33.2188	1.99937
Ltb	Stromal	0	-0.66245	0.202156	-0.661297
Csf2	Stromal	0	-0.408248	0.0673854	-0.413985
Ltbr	Stromal	14.196	0.932681	29.2453	1.46519
Csf2ra	Stromal	2.26131	-0.555885	2.96496	-0.415467
Ltb	T cell	16.7421	1.11641	25.7846	1.19031
Csf2	T cell	2.71493	2.04124	2.79898	2.03909
Ltbr	T cell	0.452489	-1.17311	0.254453	-1.12582
Csf2ra	T cell	0	-0.825432	0.848176	-0.601434
