# Supplementary material for: Non-canonical NF-κB signaling limits the tolerogenic β-catenin-Raldh2 axis in gut dendritic cells to exacerbate intestinal pathologies
Source: EMBO J. 2024 Jul 25;43(18):3895–915. doi: 10.1038/s44318-024-00182-6 (PMC11405688; doi:10.1038/s44318-024-00182-6)
Supplement: Supplementary file 3 — Source data Fig. 1 [file 44318_2024_182_MOESM3_ESM.zip › EMBOJ-2024-117451R1_SourceDataFor Figure 1/Figure 1G.xlsx]

## Sheet: 1G
Days	Relb flox		Relb-cKO
	%body weight change	SEM	%body weight change	SEM	p-value
0	100	0	100	0
1	101.543	0.303353	100.654	1.78001
2	100.911	0.517993	101.816	1.00829
3	100.585	1.26348	101.289	1.33121
4	96.2108	1.34308	100.034	1.90372
5	92.6021	1.92327	100.311	1.89349
6	87.8102	1.89741	97.7403	2.24085
7	81.2909	2.7053	93.7985	2.42699	0.005
