# Supplementary material for: Non-canonical NF-κB signaling limits the tolerogenic β-catenin-Raldh2 axis in gut dendritic cells to exacerbate intestinal pathologies
Source: EMBO J. 2024 Jul 25;43(18):3895–915. doi: 10.1038/s44318-024-00182-6 (PMC11405688; doi:10.1038/s44318-024-00182-6)
Supplement: Supplementary file 3 — Source data Fig. 1 [file 44318_2024_182_MOESM3_ESM.zip › EMBOJ-2024-117451R1_SourceDataFor Figure 1/Figure 1H.xlsx]

## Sheet: 1H
Colon length
Day 6	Relb flox		Relb cKO		Relb flox Dss		Relb cKO DSS
Length (cm)	6.5		6.6		4.5		5.3
	7		6.8		4.7		5.5
	6.8		6.9		4		4.9
	7.1		7.1		4.2		5.2
	7.2		7		4.1		5
Average	6.92		6.88		4.3		5.18
SEM	0.124097		0.0860233		0.130384		0.106771
p-value	0.000904558
	Relb flox Dss vs Relb cKO DSS
