# Supplementary material for: Non-canonical NF-κB signaling limits the tolerogenic β-catenin-Raldh2 axis in gut dendritic cells to exacerbate intestinal pathologies
Source: EMBO J. 2024 Jul 25;43(18):3895–915. doi: 10.1038/s44318-024-00182-6 (PMC11405688; doi:10.1038/s44318-024-00182-6)
Supplement: Supplementary file 3 — Source data Fig. 1 [file 44318_2024_182_MOESM3_ESM.zip › EMBOJ-2024-117451R1_SourceDataFor Figure 1/Figure 1J.xlsx]

## Sheet: 1J
gene expression, the values are log2FoldChange
IL1b
		mice#1	mice#2	mice#3	mice#4	mice#5	Mean	SEM	pvalue
Day0	Relbfl/fl	0.996529	2.72397	0.942345	2.73489	1.60235	1.80002	0.35485
	Relb△CD11c	1.21576	3.24588	0.734258	2.17356	1.58973	1.79184	0.387356
DSS_ Day5	Relbfl/fl	103.482	85.2387	58.9842	109.239	52.5835	81.9056	10.2156	0.0285238	Relbfl/fl vs Relb△CD11c (DSS Day5)
	Relb△CD11c	36.4724	61.2387	45.9385	61.2376	32.3848	47.4544	5.40363
Cxcl10
		mice#1	mice#2	mice#3	mice#4	mice#5	Mean	SEM	Ttest
Day0	Relbfl/fl	1	0.832678	0.769158	0.725438	1.09733	0.88492	0.0632217
	Relb△CD11c	0.834582	0.611343	0.894655	0.683423	0.462099	0.69722	0.0694827
DSS_ Day5	Relbfl/fl	3.29458	2.14587	2.98476	1.73547	2.81568	2.59527	0.255385	0.0032569	Relbfl/fl vs Relb△CD11c (DSS Day5)
	Relb△CD11c	1.63569	1.42368	1.37846	0.876534	1.18931	1.30073	0.114142
