# Supplementary material for: Non-canonical NF-κB signaling limits the tolerogenic β-catenin-Raldh2 axis in gut dendritic cells to exacerbate intestinal pathologies
Source: EMBO J. 2024 Jul 25;43(18):3895–915. doi: 10.1038/s44318-024-00182-6 (PMC11405688; doi:10.1038/s44318-024-00182-6)
Supplement: Supplementary file 3 — Source data Fig. 1 [file 44318_2024_182_MOESM3_ESM.zip › EMBOJ-2024-117451R1_SourceDataFor Figure 1/Figure 1K.xlsx]

## Sheet: 1K
Days	2flox		cKO		2 flox _DSS		cKO_DSS
	%body weight	SEM	%body weight	SEM	%body weight	SEM	%body weight	SEM	p-value
0	100	0	100	0	100	0	100	0
4	101.211	0.335397	99.6865	0.451575	103.302	1.05113	102.574	1.01194
7 DSS	102.557	0.451575	101.99	0.706618	104.157	2.11261	104.92	1.1155
13	106.333	0.674381	104.61	1.94907	101.751	1.80917	103.287	1.07816
18	107.088	0.749396	105.823	1.62902	104.957	1.58477	103.351	2.24694
23 DSS	108.447	0.646723	107.345	1.55765	105.412	1.55086	106.175	1.98291
26	108.905	0.889513	108.418	1.7313	105.055	1.59454	105.424	1.93863
28	109.814	0.784575	110.089	1.57396	103.877	1.34518	105.857	2.07566
31	110.734	0.899062	112.997	1.64716	99.6888	1.88722	103.178	1.61682
39	111.346	0.800358	113.757	1.6015	100.118	2.25825	106.506	1.97241
40	112.98	0.936494	114.979	1.8346	101.638	1.16182	104.872	1.4129
44	113.898	0.714062	116.042	1.818	102.8	2.07562	105.09	2.31656
48	115.271	1.02895	117.569	1.83635	102.86	2.37707	107.909	1.28424
52	116.021	0.966236	117.705	1.31528	101.746	2.4117	105.986	2.16411
57	118.484	1.97958	119.693	1.52355	97.6949	1.61498	108.343	1.91347
63	120.624	1.69407	120.612	1.74312	98.2799	1.44739	113.242	1.68359	0.01
