# Supplementary material for: Non-canonical NF-κB signaling limits the tolerogenic β-catenin-Raldh2 axis in gut dendritic cells to exacerbate intestinal pathologies
Source: EMBO J. 2024 Jul 25;43(18):3895–915. doi: 10.1038/s44318-024-00182-6 (PMC11405688; doi:10.1038/s44318-024-00182-6)
Supplement: Supplementary file 3 — Source data Fig. 1 [file 44318_2024_182_MOESM3_ESM.zip › EMBOJ-2024-117451R1_SourceDataFor Figure 1/Figure 1L.xlsx]

## Sheet: 1L
Day 63	2 fl		cKO		2fl DSS		cKO DSS
Length (cm)	8.3		7.9		6.3		7.1
	8.5		8.1		6		7.4
	8.3		8.4		6.1		7.2
	8.4		8.2		5.8		6.8
	8.2		8.1		6.3		7.5
Average	8.34		8.14		6.1		7.2
SEM	0.0509902		0.0812404		0.0948683		0.122474
p-value							0.0001
							2fl DSS vs cKO DSS
