# Supplementary material for: Non-canonical NF-κB signaling limits the tolerogenic β-catenin-Raldh2 axis in gut dendritic cells to exacerbate intestinal pathologies
Source: EMBO J. 2024 Jul 25;43(18):3895–915. doi: 10.1038/s44318-024-00182-6 (PMC11405688; doi:10.1038/s44318-024-00182-6)
Supplement: Supplementary file 4 — Source data Fig. 2 [file 44318_2024_182_MOESM4_ESM.zip]

Archive with 7 entries (6 files):
- EMBOJ-2024-117451R1_SourceDataFor Figure 2/Figure 2A.pdf
- EMBOJ-2024-117451R1_SourceDataFor Figure 2/Figure 2F.xlsx
- EMBOJ-2024-117451R1_SourceDataFor Figure 2/Figure 2G/
- EMBOJ-2024-117451R1_SourceDataFor Figure 2/Figure 2G/Figure 2G.pdf
- EMBOJ-2024-117451R1_SourceDataFor Figure 2/Figure 2G/Figure 2G.xlsx
- EMBOJ-2024-117451R1_SourceDataFor Figure 2/Figure 2H.xlsx
- EMBOJ-2024-117451R1_SourceDataFor Figure 2/Figure 2I.xlsx
