# Supplementary material for: Non-canonical NF-κB signaling limits the tolerogenic β-catenin-Raldh2 axis in gut dendritic cells to exacerbate intestinal pathologies
Source: EMBO J. 2024 Jul 25;43(18):3895–915. doi: 10.1038/s44318-024-00182-6 (PMC11405688; doi:10.1038/s44318-024-00182-6)
Supplement: Supplementary file 4 — Source data Fig. 2 [file 44318_2024_182_MOESM4_ESM.zip › EMBOJ-2024-117451R1_SourceDataFor Figure 2/Figure 2F.xlsx]

## Sheet: 2F
Raldh2	Raldh2 mRNA levels					Raldh2 mRNA levels
	time(in hrs)	WT	BcKO			hrs	2fl/fl	p100cKO
	0	0.999998	4.23544			0	1	3.96512
	8	1.19836	4.18407			8	1.16324	5.83399
	SEM	1.25347e-06	0.425993			SEM	1.01687e-06	0.509629
		1.22657	0.781029				0.342002	0.927575
	ttest	0.000750189	0.000150813			ttest	0.00118943	0.00260874
il10	il10 mRNA levels					il10 mRNA levels
	hrs	WT	BcKO			hrs	2fl/fl	p100cKO
	0	1	1.37868			0	1	1.27877
	8	79.0326	145.128			8	87.9887	96.505
	SEM	1.11489e-06	4.32807			SEM	2.59065e-07	0.0535287
		0.649911	11.5488				7.05651	4.76395
	ttest	0.0038994	0.0119144			ttest	0.338289	0.161851
