# Supplementary material for: Non-canonical NF-κB signaling limits the tolerogenic β-catenin-Raldh2 axis in gut dendritic cells to exacerbate intestinal pathologies
Source: EMBO J. 2024 Jul 25;43(18):3895–915. doi: 10.1038/s44318-024-00182-6 (PMC11405688; doi:10.1038/s44318-024-00182-6)
Supplement: Supplementary file 4 — Source data Fig. 2 [file 44318_2024_182_MOESM4_ESM.zip › EMBOJ-2024-117451R1_SourceDataFor Figure 2/Figure 2H.xlsx]

## Sheet: 2H
Aldeflour assay	Control	BcKO
DMFI	386	902
	423	876
	512	1121
Average	440.333	966.333
p-value	0.0037
