# Supplementary material for: Non-canonical NF-κB signaling limits the tolerogenic β-catenin-Raldh2 axis in gut dendritic cells to exacerbate intestinal pathologies
Source: EMBO J. 2024 Jul 25;43(18):3895–915. doi: 10.1038/s44318-024-00182-6 (PMC11405688; doi:10.1038/s44318-024-00182-6)
Supplement: Supplementary file 4 — Source data Fig. 2 [file 44318_2024_182_MOESM4_ESM.zip › EMBOJ-2024-117451R1_SourceDataFor Figure 2/Figure 2I.xlsx]

## Sheet: 2I
CD4+Foxp3+ Treg frequency
	Control	BcKO	Con+Inhibitor	BcKO+Inhibitor
	32.2	43.2	17.6	22.4
	28.8	39.1	16.9	27.8
	25.1	36.6	14.3	31.5
Average	28.7	39.6333	16.2667	27.2333
SEM	2.0502	1.92383	1.00388	2.64218
p-values		0.0177		0.0055
		Control vs BcKO		BcKO vs BcKO+Inhibitor
