# Supplementary material for: Non-canonical NF-κB signaling limits the tolerogenic β-catenin-Raldh2 axis in gut dendritic cells to exacerbate intestinal pathologies
Source: EMBO J. 2024 Jul 25;43(18):3895–915. doi: 10.1038/s44318-024-00182-6 (PMC11405688; doi:10.1038/s44318-024-00182-6)
Supplement: Supplementary file 5 — Source data Fig. 3 [file 44318_2024_182_MOESM5_ESM.zip › EMBOJ-2024-117451R1_SourceDataFor Figure 3/Figure 3C.xlsx]

## Sheet: 3C
	IL10
MFI values	Control	BcKO		Control	p100cKO
	125	230		218	188
	118	267		156	225
	173	324		174	203
	136	213		125	119
	102	313		186	168
p-value	0.000538579		p-value	0.720382
