# Supplementary material for: Non-canonical NF-κB signaling limits the tolerogenic β-catenin-Raldh2 axis in gut dendritic cells to exacerbate intestinal pathologies
Source: EMBO J. 2024 Jul 25;43(18):3895–915. doi: 10.1038/s44318-024-00182-6 (PMC11405688; doi:10.1038/s44318-024-00182-6)
Supplement: Supplementary file 5 — Source data Fig. 3 [file 44318_2024_182_MOESM5_ESM.zip › EMBOJ-2024-117451R1_SourceDataFor Figure 3/Figure 3D.xlsx]

## Sheet: 3D
Raldh2 mRNA levels in MLN DCs
	control	BcKO		control	p100cKO
	0.999993	4.8563		1	3.66258
	0.906918	3.20827		0.831699	1.65262
	0.826764	3.59616		0.962895	2.09877
	1.28782	3.57811		1.24279	2.19257
	1.11641	5.39561		1.19733	2.1733
Average	1.02758	4.12689		1.04694	2.35597
p-value		9.1904e-05			0.00567186
