# Supplementary material for: Non-canonical NF-κB signaling limits the tolerogenic β-catenin-Raldh2 axis in gut dendritic cells to exacerbate intestinal pathologies
Source: EMBO J. 2024 Jul 25;43(18):3895–915. doi: 10.1038/s44318-024-00182-6 (PMC11405688; doi:10.1038/s44318-024-00182-6)
Supplement: Supplementary file 6 — Source data Fig. 4 [file 44318_2024_182_MOESM6_ESM.zip › EMBOJ-2024-117451R1_SourceDataFor Figure 4/Figure 4B.xlsx]

## Sheet: 4B
Gentoype	Relbfl/fl	Relb△CD11c		Nfkb2fl/fl	Nfkb2△CD11c
	0.912	2.22343		0.932	1.22342
	1.34	2.4754		1.2344	0.99254
	1.33644	2.32297		0.83644	1.32297
Welch's T test	pvalue	0.0016		pvalue	0.3278
