# Supplementary material for: Non-canonical NF-κB signaling limits the tolerogenic β-catenin-Raldh2 axis in gut dendritic cells to exacerbate intestinal pathologies
Source: EMBO J. 2024 Jul 25;43(18):3895–915. doi: 10.1038/s44318-024-00182-6 (PMC11405688; doi:10.1038/s44318-024-00182-6)
Supplement: Supplementary file 6 — Source data Fig. 4 [file 44318_2024_182_MOESM6_ESM.zip › EMBOJ-2024-117451R1_SourceDataFor Figure 4/Figure 4C.xlsx]

## Sheet: 4C
Fecal IgA concentration (µg/g) of fecal matter
Gentoype	Relbfl/fl	Relb△CD11c		Nfkb2fl/fl	Nfkb2△CD11c
	48.4307	34.0476		29.5346	87.7273
	38.5281	36.1472		91.9589	38.8528
	39.0584	52.1861		12.0454	16.2338
	12.316	22.4026		32.4242	36.9913
	4.50216	35.0866		24.7403
	9.58874	85.0057
	30	45
	50	98
	10	34.5
	21
	pvalue	0.0404		pvalue	0.7507
