# Supplementary material for: Non-canonical NF-κB signaling limits the tolerogenic β-catenin-Raldh2 axis in gut dendritic cells to exacerbate intestinal pathologies
Source: EMBO J. 2024 Jul 25;43(18):3895–915. doi: 10.1038/s44318-024-00182-6 (PMC11405688; doi:10.1038/s44318-024-00182-6)
Supplement: Supplementary file 6 — Source data Fig. 4 [file 44318_2024_182_MOESM6_ESM.zip › EMBOJ-2024-117451R1_SourceDataFor Figure 4/Figure 4D.xlsx]

## Sheet: 4D
	Abundance
Phylum	Relbfl/fl	RelbDCD11c
p__Campilobacterota	2827.25	2993
p__Bacteroidota	4108	4150
p__Verrucomicrobiota	3626	3338
p__Firmicutes	11942	14166.8
p__Actinobacteriota	6892.75	3252.25
