# Supplementary material for: Non-canonical NF-κB signaling limits the tolerogenic β-catenin-Raldh2 axis in gut dendritic cells to exacerbate intestinal pathologies
Source: EMBO J. 2024 Jul 25;43(18):3895–915. doi: 10.1038/s44318-024-00182-6 (PMC11405688; doi:10.1038/s44318-024-00182-6)
Supplement: Supplementary file 6 — Source data Fig. 4 [file 44318_2024_182_MOESM6_ESM.zip › EMBOJ-2024-117451R1_SourceDataFor Figure 4/Figure 4F.xlsx]

## Sheet: 4F
the relative quantification values are calculated as 1/Ct values after normalizing with the total 16s rDNA Ct value for individual samples
Actinobacteria					Firmicutes
Relbfl/fl	RelbDCD11c	Nfkb2fl/fl	Nfkb2DCD11c		Relbfl/fl	RelbDCD11c	Nfkb2fl/fl	Nfkb2DCD11c
0.154603	0.184949	0.636419	0.326548		0.375063	0.502621	0.449336	0.501815
0.363839	0.126566	0.359116	0.148275		0.409515	0.727477	0.674192	0.285171																												0.501815	0.285171	0.401304	0.414384	0.40593	0.421287	0.241761
0.186408	0.172532	0.30303	0.370628		0.334555	0.487954	0.513519	0.401304
0.454726	0.147754	0.330004	0.541004		0.31284	0.343671	0.47911	0.414384
0.290793	0.139138	0.447519	0.482882		0.664422	0.532376	0.4044	0.40593
0.246338	0.2577	0.202238	0.386813		0.456039	0.679992	0.440849	0.421287
0.234656	0.174902	0.238548	0.137386		0.652918	0.900115	0.315757	0.241761
0.342577	0.185873				0.637302	0.755249
0.423636	0.357799				0.47265	0.872075
0.439402	0.21982				0.706954	0.813539
Relbfl/fl vsRel∆DCD11c	0.0108	P value			Relbfl/fl vsRel∆DCD11c	0.0496	P value
