# Supplementary material for: Non-canonical NF-κB signaling limits the tolerogenic β-catenin-Raldh2 axis in gut dendritic cells to exacerbate intestinal pathologies
Source: EMBO J. 2024 Jul 25;43(18):3895–915. doi: 10.1038/s44318-024-00182-6 (PMC11405688; doi:10.1038/s44318-024-00182-6)
Supplement: Supplementary file 6 — Source data Fig. 4 [file 44318_2024_182_MOESM6_ESM.zip › EMBOJ-2024-117451R1_SourceDataFor Figure 4/Figure 4G.xlsx]

## Sheet: 4G
the relative quantification values are calculated as 1/Ct values after normalizing with the total 16s rDNA Ct value for individual samples
Bacterial phyla	Prevotella					Enterobacter					Bifidobacterium					Sutterella					SFB					b-proteobacteria
Fecal fraction	Total		IgA+			Total		IgA+			Total		IgA+			Total		IgA+			Total		IgA+			Total		IgA+
Genotype	Relbfl/fl	Relb△CD11c	Relbfl/fl	Relb△CD11c		Relbfl/fl	Relb△CD11c	Relbfl/fl	Relb△CD11c		Relbfl/fl	Relb△CD11c	Relbfl/fl	Relb△CD11c		Relbfl/fl	Relb△CD11c	Relbfl/fl	Relb△CD11c		Relbfl/fl	Relb△CD11c	Relbfl/fl	Relb△CD11c		Relbfl/fl	Relb△CD11c	Relbfl/fl	Relb△CD11c
Data points	0.082328	0.10473	0.16199	0.179401		0.068538	0.083637	0.130984	0.18311		0.120656	0.2017	0.263402	0.25258		0.110939	0.107781	0.0916882	0.0987608		0.090176	0.086635	0.108762	0.091204		0.526385	0.423516	0.453248	0.463664
	0.038131	0.050529	0.121034	0.126604		0.184736	0.211234	0.075911	0.099653		0.13234	0.103812	0.171982	0.154765		0.119851	0.125616	0.108238	0.112294		0.105004	0.105514	0.048032	0.118269		0.577941	0.533269	0.632489	0.390546
	0.08587	0.043989	0.100415	0.24039		0.122303	0.186899	0.230966	0.630525		0.14888	0.140582	0.105713	0.168432		0.129678	0.111634	0.071572	0.097191		0.087839	0.102127	0.098862	0.131999		0.629685	0.453447	0.528665	0.389636
	0.08545	0.101026	0.103602	0.15455		0.109882	0.138968	0.219808	0.316498		0.126827	0.123982	0.123232	0.187591		0.123048	0.109188	0.09847	0.09369		0.041093	0.101008	0.093834	0.153928		0.64999	0.556415	0.650412	0.439053
	0.113755	0.136877	0.09	0.23		0.113829	0.112469	0.216435	0.279033		0.149125	0.115022	0.110859	0.244741		0.132018	0.114494	0.074637	0.1048		0.071735	0.09166	0.103334	0.181091		0.540238	0.525891
	0.057417	0.076984	0.051095	0.10359		0.137321	0.141816	0.202601	0.476084		0.218079	0.21133	0.125327	0.159397		0.108944	0.122052	0.080191	0.093322		0.081411	0.120192	0.096289	0.135438		0.483061	0.489693
	0.107184	0.117839	0.08371	0.097163		0.051002	0.052164				0.163362	0.238911				0.11286	0.107379				0.070256	0.083551
	0.135771	0.085358				0.054409	0.054533				0.220975	0.231782				0.114291	0.120195				0.077437	0.075586
	0.117685	0.094059				0.066909	0.05417				0.100181	0.231597				0.120436	0.123623				0.096533	0.075448
	0.124883	0.119189				0.057112	0.057731				0.149957	0.10557				0.100399	0.114638					0.082782
