# Supplementary material for: Non-canonical NF-κB signaling limits the tolerogenic β-catenin-Raldh2 axis in gut dendritic cells to exacerbate intestinal pathologies
Source: EMBO J. 2024 Jul 25;43(18):3895–915. doi: 10.1038/s44318-024-00182-6 (PMC11405688; doi:10.1038/s44318-024-00182-6)
Supplement: Supplementary file 7 — Source data Fig. 5 [file 44318_2024_182_MOESM7_ESM.zip]

Archive with 11 entries (9 files):
- EMBOJ-2024-117451R1_SourceDataFor Figure 5/Figure 5A.pdf
- EMBOJ-2024-117451R1_SourceDataFor Figure 5/Figure 5B/
- EMBOJ-2024-117451R1_SourceDataFor Figure 5/Figure 5B/Figure 5B.pdf
- EMBOJ-2024-117451R1_SourceDataFor Figure 5/Figure 5B/Figure 5B.xlsx
- EMBOJ-2024-117451R1_SourceDataFor Figure 5/Figure 5C.pdf
- EMBOJ-2024-117451R1_SourceDataFor Figure 5/Figure 5D.pdf
- EMBOJ-2024-117451R1_SourceDataFor Figure 5/Figure 5G.xlsx
- EMBOJ-2024-117451R1_SourceDataFor Figure 5/Figure 5H/
- EMBOJ-2024-117451R1_SourceDataFor Figure 5/Figure 5H/Figure 5H.pdf
- EMBOJ-2024-117451R1_SourceDataFor Figure 5/Figure 5H/Figure 5H.xlsx
- EMBOJ-2024-117451R1_SourceDataFor Figure 5/Figure 5I.pdf
