# Supplementary material for: Non-canonical NF-κB signaling limits the tolerogenic β-catenin-Raldh2 axis in gut dendritic cells to exacerbate intestinal pathologies
Source: EMBO J. 2024 Jul 25;43(18):3895–915. doi: 10.1038/s44318-024-00182-6 (PMC11405688; doi:10.1038/s44318-024-00182-6)
Supplement: Supplementary file 7 — Source data Fig. 5 [file 44318_2024_182_MOESM7_ESM.zip › EMBOJ-2024-117451R1_SourceDataFor Figure 5/Figure 5B/Figure 5B.xlsx]

## Sheet: 5B
Fig 5B	Control	BcKO		Control	p100cKO
	1	3.13592		1	2.13545
	1	4.15634		1	3.45156
	1	5.09855		1	4.47848
	1	5.4636		1	4.4636
	1	3.22187		1	3.67465
Average	1	4.21526		1	3.64075
p-value(Welch's t-test)		0.0035			0.0016
