# Supplementary material for: Non-canonical NF-κB signaling limits the tolerogenic β-catenin-Raldh2 axis in gut dendritic cells to exacerbate intestinal pathologies
Source: EMBO J. 2024 Jul 25;43(18):3895–915. doi: 10.1038/s44318-024-00182-6 (PMC11405688; doi:10.1038/s44318-024-00182-6)
Supplement: Supplementary file 7 — Source data Fig. 5 [file 44318_2024_182_MOESM7_ESM.zip › EMBOJ-2024-117451R1_SourceDataFor Figure 5/Figure 5G.xlsx]

## Sheet: 5G
Fig 5G	Axin1 mRNA
	Control	BcKO		Control	p100cKO
	1	0.390396		1	0.637396
	1	0.3584		1	0.4344
	1	0.412		1	0.512
	1	0.4584		1	0.4584
	1	0.4734		1	0.4334
Average	1	0.418519		1	0.495119
p-value		3.45764e-09			1.04917e-06
