# Supplementary material for: Non-canonical NF-κB signaling limits the tolerogenic β-catenin-Raldh2 axis in gut dendritic cells to exacerbate intestinal pathologies
Source: EMBO J. 2024 Jul 25;43(18):3895–915. doi: 10.1038/s44318-024-00182-6 (PMC11405688; doi:10.1038/s44318-024-00182-6)
Supplement: Supplementary file 8 — Source data Fig. 6 [file 44318_2024_182_MOESM8_ESM.zip › EMBOJ-2024-117451R1_SourceDataFor Figure 6/Figure 6D.xlsx]

## Sheet: 6D
Fecal IgA levels (μg/g)
	A	B	C
	Relb flox-Ctnnb1 flox	CD11cCre- Relb flox	CD11c Cre-Relb flox-Ctnnb1 flox
	96.7678	218.891	167.716
	218.569	480.353	256.577
	83.0499	335.039	369.247
	339.845	599.261	170.075
	142.115	503.761
	450.209
	192.269
average	217.546	427.461	240.904
SEM	50.7316	67.1482	47.5139
p-value		0.0431(A compared to B)	0.1258 (B compared to C)
