# Supplementary material for: Non-canonical NF-κB signaling limits the tolerogenic β-catenin-Raldh2 axis in gut dendritic cells to exacerbate intestinal pathologies
Source: EMBO J. 2024 Jul 25;43(18):3895–915. doi: 10.1038/s44318-024-00182-6 (PMC11405688; doi:10.1038/s44318-024-00182-6)
Supplement: Supplementary file 8 — Source data Fig. 6 [file 44318_2024_182_MOESM8_ESM.zip › EMBOJ-2024-117451R1_SourceDataFor Figure 6/Figure 6E.xlsx]

## Sheet: 6E
Colon length
	A		B		C
	Relb flox-Ctnnb1 flox		CD11cCre- Relb flox		CD11c Cre-Relb flox-Ctnnb1 flox
DSS	day 0	day 6	day 0	day 6	day 0	day 6
	6.6	4.6	6.7	5.7	6.8	5
	7	5	6.8	5.6	7	5.5
	6.8	5.1	7.3	6	6.9	5.3
	7.1	5.3	7.1	6.1	7	5.2
	6.8	4.7	7	5.8	7.2	5.7
Average	6.86	4.94	6.98	5.84	6.98	5.34
SEM	0.087178	0.128841	0.106771	0.0927362	0.0663325	0.12083
p-value						0.0042 (B compared to C)
(1-way ANNOVA)
