# Supplementary material for: Non-canonical NF-κB signaling limits the tolerogenic β-catenin-Raldh2 axis in gut dendritic cells to exacerbate intestinal pathologies
Source: EMBO J. 2024 Jul 25;43(18):3895–915. doi: 10.1038/s44318-024-00182-6 (PMC11405688; doi:10.1038/s44318-024-00182-6)
Supplement: Supplementary file 8 — Source data Fig. 6 [file 44318_2024_182_MOESM8_ESM.zip › EMBOJ-2024-117451R1_SourceDataFor Figure 6/Figure 6F.xlsx]

## Sheet: 6F
Body weight
	A	B	C
	Relb flox-Ctnnb1 flox	CD11cCre- Relb flox	CD11c Cre-Relb flox-Ctnnb1 flox
DSS	day 6	day 6	day 6
	91.5842	99.1583	91.3043
	94.5946	100	86.7725
	88.2353	98.3607	89.2045
	89.0547	100.345	88.1443
	87.5	101.869	90.1345
Average	90.1938	99.9467	91.1743
SEM	1.29788	0.591386	0.78327
p-value			<0.0001 (B compared to C)
